# Supplementary material for: Alternative Splicing and Nonsense-Mediated RNA Decay Contribute to the Regulation of SHOX Expression
Source: PLoS One. 2011 Mar 23;6(3):e18115. doi: 10.1371/journal.pone.0018115 (PMC3063249; doi:10.1371/journal.pone.0018115)
Supplement: Table S1 — Overview of predicted miRNA binding sites within the different 3′ exons of SHOX . For each exon, name, position and seed length of each miRNA predicted to bind are given. (XLS) [file pone.0018115.s003.xls]

## Sheet: Exon 6a
Exon number	miRNA Name	miRNA Seed (5'->3')	Length miRNA seed	Position in cDNA (start)	Position in cDNA (start)
EX6a	hsa-miR-1273	GGGCGACAAAGCAAG	15	1549	1535
EX6a	hsa-miR-1273	GGCGACAAAGCAAG	14	1548	1535
EX6a	hsa-miR-1538	GGCCCGGGCUG	11	492	482
EX6a	hsa-miR-92a	UAUUGCACUU	10	1146	1137
EX6a	hsa-miR-491-3p	CUUAUGCAAG	10	1072	1063
EX6a	hsa-miR-607	UUCAAAUCCA	10	743	734
EX6a	hsa-miR-220b	CACCACCGUG	10	1352	1343
EX6a	hsa-miR-30c-2*	CUGGGAGAAG	10	1236	1227
EX6a	hsa-miR-25	AUUGCACUU	9	1145	1137
EX6a	hsa-miR-28-5p	AAGGAGCUC	9	340	332
EX6a	hsa-miR-92a	AUUGCACUU	9	1145	1137
EX6a	hsa-miR-320a	AAAAGCUGG	9	1461	1453
EX6a	hsa-miR-367	AUUGCACUU	9	1145	1137
EX6a	hsa-miR-382	GAAGUUGUU	9	2165	2157
EX6a	hsa-miR-330-5p	UCUCUGGGC	9	2001	1993
EX6a	hsa-miR-491-3p	UUAUGCAAG	9	1071	1063
EX6a	hsa-miR-518a-5p	UGCAAAGGG	9	1269	1261
EX6a	hsa-miR-527	UGCAAAGGG	9	1269	1261
EX6a	hsa-miR-92b	UAUUGCACU	9	1146	1138
EX6a	hsa-miR-608	GGGGUGGUG	9	1666	1658
EX6a	hsa-miR-612	CUGGGCAGG	9	1998	1990
EX6a	hsa-miR-637	ACUGGGGGC	9	1781	1773
EX6a	hsa-miR-1224-3p	CCCCACCUC	9	2140	2132
EX6a	hsa-miR-320b	AAAAGCUGG	9	1461	1453
EX6a	hsa-miR-320c	AAAAGCUGG	9	1461	1453
EX6a	hsa-miR-1271	CUUGGCACC	9	1357	1349
EX6a	hsa-miR-766	ACUCCAGCC	9	1559	1551
EX6a	hsa-miR-765	UGGAGGAGA	9	788	780
EX6a	hsa-miR-1202	UGCCAGCUG	9	1821	1813
EX6a	hsa-miR-320d	AAAAGCUGG	9	1461	1453
EX6a	hsa-miR-1915	CCCCAGGGC	9	240	232
EX6a	hsa-miR-30c-2*	UGGGAGAAG	9	2018	2010
EX6a	hsa-miR-30c-2*	UGGGAGAAG	9	1235	1227
EX6a	hsa-miR-28-5p	AGGAGCUC	8	377	370
EX6a	hsa-miR-28-5p	AGGAGCUC	8	339	332
EX6a	hsa-miR-32	UAUUGCAC	8	1146	1139
EX6a	hsa-miR-139-5p	UCUACAGU	8	2217	2210
EX6a	hsa-miR-34a	UGGCAGUG	8	1587	1580
EX6a	hsa-miR-181a	ACAUUCAA	8	746	739
EX6a	hsa-miR-181c	ACAUUCAA	8	746	739
EX6a	hsa-miR-219-1-3p	AGAGUUGA	8	2047	2040
EX6a	hsa-miR-137	UUAUUGCU	8	820	813
EX6a	hsa-miR-320a	AAAGCUGG	8	1460	1453
EX6a	hsa-miR-155	UUAAUGCU	8	1118	1111
EX6a	hsa-miR-299-5p	GGUUUACC	8	539	532
EX6a	hsa-miR-361-5p	UAUCAGAA	8	2252	2245
EX6a	hsa-miR-374a	UUAUAAUA	8	1152	1145
EX6a	hsa-miR-382	AAGUUGUU	8	2164	2157
EX6a	hsa-miR-340	UUAUAAAG	8	948	941
EX6a	hsa-miR-330-5p	CUCUGGGC	8	2000	1993
EX6a	hsa-miR-326	CUCUGGGC	8	2000	1993
EX6a	hsa-miR-449a	UGGCAGUG	8	1587	1580
EX6a	hsa-miR-498	UUUCAAGC	8	1843	1836
EX6a	hsa-miR-92b	AUUGCACU	8	1145	1138
EX6a	hsa-miR-568	UGUAUAAA	8	2263	2256
EX6a	hsa-miR-569	AGUUAAUG	8	1120	1113
EX6a	hsa-miR-548a-3p	AAAACUGG	8	1784	1777
EX6a	hsa-miR-629	GGGUUUAC	8	540	533
EX6a	hsa-miR-637	ACUGGGGG	8	1497	1490
EX6a	hsa-miR-637	CUGGGGGC	8	1880	1873
EX6a	hsa-miR-637	CUGGGGGC	8	1780	1773
EX6a	hsa-miR-661	UGCCUGGG	8	813	806
EX6a	hsa-miR-663	AGGCGGGG	8	546	539
EX6a	hsa-miR-663	AGGCGGGG	8	330	323
EX6a	hsa-miR-663	AGGCGGGG	8	300	293
EX6a	hsa-miR-658	GGCGGAGG	8	1595	1588
EX6a	hsa-miR-1264	CAAGUCUU	8	1066	1059
EX6a	hsa-miR-767-5p	UGCACCAU	8	451	444
EX6a	hsa-miR-1224-3p	CCCACCUC	8	2139	2132
EX6a	hsa-miR-320b	AAAGCUGG	8	1460	1453
EX6a	hsa-miR-320c	AAAGCUGG	8	1460	1453
EX6a	hsa-miR-1271	UUGGCACC	8	1356	1349
EX6a	hsa-miR-1301	UGCAGCUG	8	17	10
EX6a	hsa-miR-766	CUCCAGCC	8	1558	1551
EX6a	hsa-miR-764	GCAGGUGC	8	1657	1650
EX6a	hsa-miR-764	GCAGGUGC	8	52	45
EX6a	hsa-miR-765	GGAGGAGA	8	787	780
EX6a	hsa-miR-891a	GCAACGAA	8	674	667
EX6a	hsa-miR-886-3p	GCGGGUGC	8	58	51
EX6a	hsa-miR-886-3p	GCGGGUGC	8	46	39
EX6a	hsa-miR-450b-5p	UUUUGCAA	8	1272	1265
EX6a	hsa-miR-708	AAGGAGCU	8	340	333
EX6a	hsa-miR-1182	GAGGGUCU	8	437	430
EX6a	hsa-miR-1231	UGUCUGGG	8	2349	2342
EX6a	hsa-miR-1237	CCUUCUGC	8	456	449
EX6a	hsa-miR-1203	CCCGGAGC	8	361	354
EX6a	hsa-miR-1285	UCUGGGCA	8	1999	1992
EX6a	hsa-miR-1286	UGCAGGAC	8	317	310
EX6a	hsa-miR-1254	AGCCUGGA	8	9	2
EX6a	hsa-miR-1258	AGUUAGGA	8	2109	2102
EX6a	hsa-miR-1266	CCUCAGGG	8	2135	2128
EX6a	hsa-miR-548p	AGCAAAAA	8	1036	1029
EX6a	hsa-miR-320d	AAAGCUGG	8	1460	1453
EX6a	hsa-miR-1827	UGAGGCAG	8	1624	1617
EX6a	hsa-miR-1908	CGGCGGGG	8	99	92
EX6a	hsa-miR-1915	CCCAGGGC	8	1298	1291
EX6a	hsa-miR-1915	CCCAGGGC	8	239	232
EX6a	hsa-miR-25*	AGGCGGAG	8	1596	1589
EX6a	hsa-miR-100*	CAAGCUUG	8	2090	2083
EX6a	hsa-miR-30b*	CUGGGAGG	8	810	803
EX6a	hsa-miR-30b*	UGGGAGGU	8	899	892
EX6a	hsa-miR-141*	AUCUUCCA	8	605	598
EX6a	hsa-miR-30c-1*	CUGGGAGA	8	1236	1229
EX6a	hsa-miR-365*	GGGACUUU	8	2276	2269
EX6a	hsa-miR-367*	CUGUUGCU	8	179	172
EX6a	hsa-miR-340*	UCCGUCUC	8	1079	1072
EX6a	hsa-miR-518c*	UCUCUGGA	8	1422	1415
EX6a	hsa-miR-545*	UCAGUAAA	8	1127	1120
EX6a	hsa-miR-589*	UCAGAACA	8	1910	1903
EX6a	hsa-let-7d	AGAGGUA	7	1228	1222
EX6a	hsa-miR-32	AUUGCAC	7	1145	1139
EX6a	hsa-miR-96	UUGGCAC	7	1356	1350
EX6a	hsa-miR-129-5p	UUUUUGC	7	1273	1267
EX6a	hsa-miR-139-5p	CUACAGU	7	2216	2210
EX6a	hsa-miR-7	GGAAGAC	7	559	553
EX6a	hsa-miR-34a	GGCAGUG	7	1586	1580
EX6a	hsa-miR-181b	ACAUUCA	7	746	740
EX6a	hsa-miR-182	UUGGCAA	7	677	671
EX6a	hsa-miR-204	UCCCUUU	7	875	869
EX6a	hsa-miR-211	UCCCUUU	7	875	869
EX6a	hsa-miR-219-1-3p	GAGUUGA	7	2046	2040
EX6a	hsa-miR-220a	CCACACC	7	736	730
EX6a	hsa-miR-223	UGUCAGU	7	1129	1123
EX6a	hsa-miR-137	UAUUGCU	7	819	813
EX6a	hsa-miR-141	AACACUG	7	961	955
EX6a	hsa-miR-142-5p	AUAAAGU	7	946	940
EX6a	hsa-miR-153	UGCAUAG	7	577	571
EX6a	hsa-miR-136	ACUCCAU	7	1135	1129
EX6a	hsa-miR-146a	GAGAACU	7	833	827
EX6a	hsa-miR-149	UCUGGCU	7	432	426
EX6a	hsa-miR-184	UGGACGG	7	415	409
EX6a	hsa-miR-185	UGGAGAG	7	498	492
EX6a	hsa-miR-186	CAAAGAA	7	1512	1506
EX6a	hsa-miR-186	AAAGAAU	7	2258	2252
EX6a	hsa-miR-194	UGUAACA	7	2306	2300
EX6a	hsa-miR-194	UGUAACA	7	1044	1038
EX6a	hsa-miR-155	UAAUGCU	7	1117	1111
EX6a	hsa-miR-200a	AACACUG	7	961	955
EX6a	hsa-miR-34c-5p	GGCAGUG	7	1586	1580
EX6a	hsa-miR-99b	CACCCGU	7	1282	1276
EX6a	hsa-miR-99b	CACCCGU	7	733	727
EX6a	hsa-miR-296-5p	AGGGCCC	7	1264	1258
EX6a	hsa-miR-363	AUUGCAC	7	1145	1139
EX6a	hsa-miR-365	UAAUGCC	7	1979	1973
EX6a	hsa-miR-374a	UAUAAUA	7	1160	1154
EX6a	hsa-miR-374a	UAUAAUA	7	1151	1145
EX6a	hsa-miR-340	UAUAAAG	7	2261	2255
EX6a	hsa-miR-340	UAUAAAG	7	947	941
EX6a	hsa-miR-330-5p	UCUCUGG	7	1422	1416
EX6a	hsa-miR-330-3p	CAAAGCA	7	1543	1537
EX6a	hsa-miR-342-5p	GGGGUGC	7	367	361
EX6a	hsa-miR-342-5p	GGGGUGC	7	296	290
EX6a	hsa-miR-331-3p	GCCCCUG	7	774	768
EX6a	hsa-miR-335	UCAAGAG	7	1191	1185
EX6a	hsa-miR-425	AUGACAC	7	1100	1094
EX6a	hsa-miR-448	UGCAUAU	7	1111	1105
EX6a	hsa-miR-449a	GGCAGUG	7	1586	1580
EX6a	hsa-miR-450a	UUUUGCG	7	1060	1054
EX6a	hsa-miR-409-3p	GAAUGUU	7	1863	1857
EX6a	hsa-miR-409-3p	AAUGUUG	7	2286	2280
EX6a	hsa-miR-409-3p	AAUGUUG	7	2023	2017
EX6a	hsa-miR-412	ACUUCAC	7	1140	1134
EX6a	hsa-miR-483-5p	AGACGGG	7	2234	2228
EX6a	hsa-miR-483-3p	UCACUCC	7	1137	1131
EX6a	hsa-miR-485-5p	GAGGCUG	7	1629	1623
EX6a	hsa-miR-486-5p	UCCUGUA	7	1047	1041
EX6a	hsa-miR-486-3p	GGGGCAG	7	1877	1871
EX6a	hsa-miR-146b-5p	GAGAACU	7	833	827
EX6a	hsa-miR-202	AGAGGUA	7	1228	1222
EX6a	hsa-miR-432	CUUGGAG	7	500	494
EX6a	hsa-miR-495	AAACAAA	7	1515	1509
EX6a	hsa-miR-495	AAACAAA	7	990	984
EX6a	hsa-miR-181d	ACAUUCA	7	746	740
EX6a	hsa-miR-498	UUCAAGC	7	1842	1836
EX6a	hsa-miR-515-5p	UUCUCCA	7	530	524
EX6a	hsa-miR-518a-5p	CUGCAAA	7	1440	1434
EX6a	hsa-miR-522	AAAAUGG	7	2387	2381
EX6a	hsa-miR-527	CUGCAAA	7	1440	1434
EX6a	hsa-miR-516a-3p	UGCUUCC	7	224	218
EX6a	hsa-miR-499-3p	AACAUCA	7	89	83
EX6a	hsa-miR-507	UUUUGCA	7	1272	1266
EX6a	hsa-miR-508-5p	ACUCCAG	7	1559	1553
EX6a	hsa-miR-539	GGAGAAA	7	1469	1463
EX6a	hsa-miR-544	UUCUGCA	7	454	448
EX6a	hsa-miR-545	CAGCAAA	7	1037	1031
EX6a	hsa-miR-558	UGAGCUG	7	1581	1575
EX6a	hsa-miR-569	GUUAAUG	7	2354	2348
EX6a	hsa-miR-569	GUUAAUG	7	1119	1113
EX6a	hsa-miR-582-5p	UACAGUU	7	2215	2209
EX6a	hsa-miR-550	GUGCCUG	7	1653	1647
EX6a	hsa-miR-593	GUCUCUG	7	1535	1529
EX6a	hsa-miR-604	GGCUGCG	7	260	254
EX6a	hsa-miR-614	AACGCCU	7	1222	1216
EX6a	hsa-miR-548c-3p	CAAAAAU	7	1525	1519
EX6a	hsa-miR-618	AAACUCU	7	2369	2363
EX6a	hsa-miR-618	AAACUCU	7	1426	1420
EX6a	hsa-miR-625	GGGGGAA	7	1494	1488
EX6a	hsa-miR-625	GGGGGAA	7	94	88
EX6a	hsa-miR-637	CUGGGGG	7	1496	1490
EX6a	hsa-miR-548d-3p	CAAAAAC	7	1437	1431
EX6a	hsa-miR-661	GCCUGGG	7	1553	1547
EX6a	hsa-miR-661	GCCUGGG	7	812	806
EX6a	hsa-miR-663	GGCGGGG	7	545	539
EX6a	hsa-miR-663	GGCGGGG	7	329	323
EX6a	hsa-miR-663	GGCGGGG	7	299	293
EX6a	hsa-miR-663	GGCGGGG	7	98	92
EX6a	hsa-miR-449b	GGCAGUG	7	1586	1580
EX6a	hsa-miR-653	UGUUGAA	7	2284	2278
EX6a	hsa-miR-654-3p	AUGUCUG	7	2350	2344
EX6a	hsa-miR-657	GGCAGGU	7	1658	1652
EX6a	hsa-miR-658	GCGGAGG	7	1594	1588
EX6a	hsa-miR-1264	AAGUCUU	7	1065	1059
EX6a	hsa-miR-767-5p	GCACCAU	7	450	444
EX6a	hsa-miR-769-3p	CUGGGAU	7	2346	2340
EX6a	hsa-miR-769-3p	CUGGGAU	7	763	757
EX6a	hsa-miR-762	GGGGCUG	7	262	256
EX6a	hsa-miR-762	GGGCUGG	7	487	481
EX6a	hsa-miR-764	CAGGUGC	7	1656	1650
EX6a	hsa-miR-764	CAGGUGC	7	63	57
EX6a	hsa-miR-764	CAGGUGC	7	51	45
EX6a	hsa-miR-675	GGUGCGG	7	61	55
EX6a	hsa-miR-675	GGUGCGG	7	49	43
EX6a	hsa-miR-298	GCAGAAG	7	1486	1480
EX6a	hsa-miR-450b-5p	UUUGCAA	7	1271	1265
EX6a	hsa-miR-875-3p	CUGGAAA	7	957	951
EX6a	hsa-miR-708	AGGAGCU	7	377	371
EX6a	hsa-miR-708	AGGAGCU	7	339	333
EX6a	hsa-miR-374b	UAUAAUA	7	1160	1154
EX6a	hsa-miR-374b	UAUAAUA	7	1151	1145
EX6a	hsa-miR-920	GGGGAGC	7	797	791
EX6a	hsa-miR-937	UCCGCGC	7	220	214
EX6a	hsa-miR-939	GGGGAGC	7	797	791
EX6a	hsa-miR-940	AGGCAGG	7	1622	1616
EX6a	hsa-miR-942	UCUUCUC	7	1957	1951
EX6a	hsa-miR-1182	AGGGUCU	7	436	430
EX6a	hsa-miR-1184	CUGCAGC	7	18	12
EX6a	hsa-miR-1225-3p	GAGCCCC	7	243	237
EX6a	hsa-miR-1203	CCGGAGC	7	360	354
EX6a	hsa-miR-663b	GGUGGCC	7	351	345
EX6a	hsa-miR-1207-5p	UGGCAGG	7	1659	1653
EX6a	hsa-miR-548e	AAAAACU	7	1436	1430
EX6a	hsa-miR-548e	AAAACUG	7	1784	1778
EX6a	hsa-miR-1285	CUGGGCA	7	1998	1992
EX6a	hsa-miR-1286	GCAGGAC	7	316	310
EX6a	hsa-miR-1287	UGCUGGA	7	193	187
EX6a	hsa-miR-1289	GGAGUCC	7	911	905
EX6a	hsa-miR-1289	GGAGUCC	7	279	273
EX6a	hsa-miR-1293	GGGUGGU	7	1665	1659
EX6a	hsa-miR-548f	AAAAACU	7	1436	1430
EX6a	hsa-miR-548f	AAAACUG	7	1784	1778
EX6a	hsa-miR-1246	AAUGGAU	7	2385	2379
EX6a	hsa-miR-1246	AAUGGAU	7	2223	2217
EX6a	hsa-miR-1253	GAGAAGA	7	2015	2009
EX6a	hsa-miR-1253	GAGAAGA	7	1232	1226
EX6a	hsa-miR-1254	GCCUGGA	7	8	2
EX6a	hsa-miR-1258	GUUAGGA	7	2108	2102
EX6a	hsa-miR-548g	AAAACUG	7	1784	1778
EX6a	hsa-miR-548o	CCAAAAC	7	993	987
EX6a	hsa-miR-1266	CCUCAGG	7	392	386
EX6a	hsa-miR-1266	CUCAGGG	7	2134	2128
EX6a	hsa-miR-1275	UGGGGGA	7	1495	1489
EX6a	hsa-miR-1292	GGGAACG	7	1492	1486
EX6a	hsa-miR-1252	GAAGGAA	7	708	702
EX6a	hsa-miR-1306	ACGUUGG	7	1772	1766
EX6a	hsa-miR-1306	ACGUUGG	7	1210	1204
EX6a	hsa-miR-1306	CGUUGGC	7	679	673
EX6a	hsa-miR-1307	ACUCGGC	7	133	127
EX6a	hsa-miR-1321	CAGGGAG	7	2132	2126
EX6a	hsa-miR-1471	GCCCGCG	7	863	857
EX6a	hsa-miR-1827	GAGGCAG	7	1623	1617
EX6a	hsa-miR-1908	GGCGGGG	7	545	539
EX6a	hsa-miR-1908	GGCGGGG	7	329	323
EX6a	hsa-miR-1908	GGCGGGG	7	299	293
EX6a	hsa-miR-1908	GGCGGGG	7	98	92
EX6a	hsa-miR-1972	UCAGGCC	7	390	384
EX6a	hsa-miR-1973	ACCGUGC	7	1348	1342
EX6a	hsa-miR-1974	GGUUGUA	7	2309	2303
EX6a	hsa-miR-1976	CCUCCUG	7	767	761
EX6a	hsa-miR-2114	UAGUCCC	7	1646	1640
EX6a	hsa-miR-2276	UCUGCAA	7	1441	1435
EX6a	hsa-miR-718	CUUCCGC	7	222	216
EX6a	hsa-miR-25*	AGGCGGA	7	139	133
EX6a	hsa-miR-25*	GGCGGAG	7	1595	1589
EX6a	hsa-miR-33a*	AAUGUUU	7	1862	1856
EX6a	hsa-miR-96*	AAUCAUG	7	1972	1966
EX6a	hsa-miR-100*	AAGCUUG	7	2089	2083
EX6a	hsa-miR-192*	UGCCAAU	7	1976	1970
EX6a	hsa-miR-30c-2*	CUGGGAG	7	810	804
EX6a	hsa-miR-34a*	CAAUCAG	7	1913	1907
EX6a	hsa-miR-214*	UGCCUGU	7	1652	1646
EX6a	hsa-miR-224*	AAAAUGG	7	2387	2381
EX6a	hsa-miR-30b*	UGGGAGG	7	809	803
EX6a	hsa-miR-138-2*	GCUAUUU	7	1178	1172
EX6a	hsa-miR-138-2*	CUAUUUC	7	828	822
EX6a	hsa-miR-143*	GGUGCAG	7	305	299
EX6a	hsa-miR-143*	GGUGCAG	7	55	49
EX6a	hsa-miR-145*	GGAUUCC	7	760	754
EX6a	hsa-miR-191*	GCUGCGC	7	259	253
EX6a	hsa-miR-185*	GGGGCUG	7	262	256
EX6a	hsa-miR-194*	CCAGUGG	7	2039	2033
EX6a	hsa-miR-30c-1*	CUGGGAG	7	810	804
EX6a	hsa-miR-30c-1*	UGGGAGA	7	2018	2012
EX6a	hsa-miR-30c-1*	UGGGAGA	7	1235	1229
EX6a	hsa-miR-373*	CUCAAAA	7	1527	1521
EX6a	hsa-miR-340*	CCGUCUC	7	1698	1692
EX6a	hsa-miR-340*	CCGUCUC	7	1078	1072
EX6a	hsa-miR-335*	UUUUCAU	7	657	651
EX6a	hsa-miR-20b*	CUGUAGU	7	1649	1643
EX6a	hsa-miR-431*	CAGGUCG	7	204	198
EX6a	hsa-miR-193b*	CGGGGUU	7	327	321
EX6a	hsa-miR-193b*	GGGGUUU	7	541	535
EX6a	hsa-miR-497*	AAACCAC	7	2097	2091
EX6a	hsa-miR-519e*	UUCUCCA	7	530	524
EX6a	hsa-miR-526b*	GAAAGUG	7	2190	2184
EX6a	hsa-miR-518c*	CUCUGGA	7	1421	1415
EX6a	hsa-miR-516b*	UGCUUCC	7	224	218
EX6a	hsa-miR-505*	GGGAGCC	7	404	398
EX6a	hsa-miR-545*	CAGUAAA	7	1126	1120
EX6a	hsa-miR-589*	CAGAACA	7	1909	1903
EX6a	hsa-miR-593*	GGCACCA	7	1354	1348
EX6a	hsa-miR-616*	CUCAAAA	7	1527	1521
EX6a	hsa-miR-744*	CUGUUGC	7	179	173
EX6a	hsa-miR-1909*	UGAGUGC	7	321	315
EX6a	hsa-miR-1915*	ACCUUGC	7	1095	1089
EX6a	hsa-miR-2114*	CGAGCCU	7	1723	1717
EX6a	hsa-miR-2114*	GAGCCUC	7	402	396
EX6a	hsa-miR-2115*	AUCAGAA	7	2251	2245
EX6a	hsa-miR-2115*	AUCAGAA	7	2115	2109
EX6a	hsa-miR-2115*	AUCAGAA	7	1911	1905

## Sheet: Exon 6b
Exon number	miRNA Name	miRNA Seed (5'->3')	Length miRNA seed	Position in cDNA (start)	Position in cDNA (start)
EX6b	hsa-miR-363*	CGGGUGGAUCAC	12	228	217
EX6b	hsa-miR-30b*	UGGGAGGUGGA	11	563	553
EX6b	hsa-miR-363*	GGGUGGAUCAC	11	227	217
EX6b	hsa-miR-510	UACUCAGGAG	10	431	422
EX6b	hsa-miR-766	ACUCCAGCCC	10	33	24
EX6b	hsa-miR-541	UGGUGGGCAC	10	133	124
EX6b	hsa-miR-28-5p	AGGAGCUCA	9	530	522
EX6b	hsa-miR-335	CAAGAGCAA	9	17	9
EX6b	hsa-miR-424	CAGCAGCAA	9	511	503
EX6b	hsa-miR-510	ACUCAGGAG	9	430	422
EX6b	hsa-miR-766	CUCCAGCCC	9	32	24
EX6b	hsa-miR-541	GGUGGGCAC	9	132	124
EX6b	hsa-miR-1304	UUUGAGGCU	9	389	381
EX6b	hsa-miR-1273	GGGCGACAA	9	23	15
EX6b	hsa-miR-1909	CGCAGGGGC	9	273	265
EX6b	hsa-miR-17*	CUGCAGUGA	9	382	374
EX6b	hsa-miR-212	UAACAGUC	8	621	614
EX6b	hsa-miR-132	UAACAGUC	8	621	614
EX6b	hsa-miR-140-5p	CAGUGGUU	8	593	586
EX6b	hsa-miR-330-3p	GCAAAGCA	8	506	499
EX6b	hsa-miR-424	AGCAGCAA	8	510	503
EX6b	hsa-miR-497	CAGCAGCA	8	511	504
EX6b	hsa-miR-524-5p	UACAAAGG	8	286	279
EX6b	hsa-miR-520d-5p	UACAAAGG	8	286	279
EX6b	hsa-miR-508-5p	UACUCCAG	8	34	27
EX6b	hsa-miR-628-3p	UCUAGUAA	8	488	481
EX6b	hsa-miR-661	GCCUGGGU	8	348	341
EX6b	hsa-miR-654-5p	UGGUGGGC	8	133	126
EX6b	hsa-miR-658	GGCGGAGG	8	69	62
EX6b	hsa-miR-542-3p	GUGACAGA	8	342	335
EX6b	hsa-miR-1304	UUGAGGCU	8	388	381
EX6b	hsa-miR-1273	GGCGACAA	8	22	15
EX6b	hsa-miR-1827	UGAGGCAG	8	98	91
EX6b	hsa-miR-1909	GCAGGGGC	8	272	265
EX6b	hsa-miR-25*	AGGCGGAG	8	70	63
EX6b	hsa-miR-377*	GAGGUUGC	8	65	58
EX6b	hsa-miR-15a	AGCAGCA	7	510	504
EX6b	hsa-miR-16	AGCAGCA	7	510	504
EX6b	hsa-miR-103	AGCAGCA	7	510	504
EX6b	hsa-miR-107	AGCAGCA	7	510	504
EX6b	hsa-miR-199a-5p	CCAGUGU	7	361	355
EX6b	hsa-miR-34a	GGCAGUG	7	595	589
EX6b	hsa-miR-199b-5p	CCAGUGU	7	361	355
EX6b	hsa-miR-212	AACAGUC	7	620	614
EX6b	hsa-miR-15b	AGCAGCA	7	510	504
EX6b	hsa-miR-132	AACAGUC	7	620	614
EX6b	hsa-miR-140-5p	AGUGGUU	7	592	586
EX6b	hsa-miR-141	UAACACU	7	571	565
EX6b	hsa-miR-142-5p	AUAAAGU	7	293	287
EX6b	hsa-miR-9	UCUUUGG	7	542	536
EX6b	hsa-miR-136	ACUCCAU	7	7	1
EX6b	hsa-miR-194	GUAACAG	7	622	616
EX6b	hsa-miR-195	AGCAGCA	7	510	504
EX6b	hsa-miR-200a	UAACACU	7	571	565
EX6b	hsa-miR-34c-5p	GGCAGUG	7	595	589
EX6b	hsa-miR-330-3p	CAAAGCA	7	505	499
EX6b	hsa-miR-449a	GGCAGUG	7	595	589
EX6b	hsa-miR-485-5p	GAGGCUG	7	424	418
EX6b	hsa-miR-485-5p	GAGGCUG	7	386	380
EX6b	hsa-miR-485-5p	GAGGCUG	7	103	97
EX6b	hsa-miR-511	UGUCUUU	7	325	319
EX6b	hsa-miR-497	AGCAGCA	7	510	504
EX6b	hsa-miR-508-5p	ACUCCAG	7	33	27
EX6b	hsa-miR-545	CAGCAAA	7	508	502
EX6b	hsa-miR-576-5p	AUUCUAA	7	575	569
EX6b	hsa-miR-548a-3p	CAAAACU	7	11	5
EX6b	hsa-miR-550	GUGCCUG	7	448	442
EX6b	hsa-miR-604	AGGCUGC	7	385	379
EX6b	hsa-miR-610	UGAGCUA	7	376	370
EX6b	hsa-miR-548c-3p	AAAAAUC	7	482	476
EX6b	hsa-miR-627	GUGAGUC	7	56	50
EX6b	hsa-miR-628-3p	CUAGUAA	7	487	481
EX6b	hsa-miR-648	AGUGUGC	7	359	353
EX6b	hsa-miR-650	AGGAGGC	7	426	420
EX6b	hsa-miR-663	AGGCGGG	7	231	225
EX6b	hsa-miR-449b	GGCAGUG	7	595	589
EX6b	hsa-miR-654-5p	GGUGGGC	7	132	126
EX6b	hsa-miR-658	GCGGAGG	7	68	62
EX6b	hsa-miR-1323	CAAAACU	7	11	5
EX6b	hsa-miR-1185	AGAGGAU	7	548	542
EX6b	hsa-miR-886-3p	GCGGGUG	7	229	223
EX6b	hsa-miR-876-3p	UGGUGGU	7	457	451
EX6b	hsa-miR-876-3p	UGGUGGU	7	136	130
EX6b	hsa-miR-708	AGGAGCU	7	530	524
EX6b	hsa-miR-665	CCAGGAG	7	396	390
EX6b	hsa-miR-543	AAACAUU	7	152	146
EX6b	hsa-miR-940	AGGCAGG	7	96	90
EX6b	hsa-miR-1225-3p	UGAGCCC	7	401	395
EX6b	hsa-miR-1233	UGAGCCC	7	401	395
EX6b	hsa-miR-1206	GUUCAUG	7	588	582
EX6b	hsa-miR-1254	AGCCUGG	7	349	343
EX6b	hsa-miR-1254	AGCCUGG	7	194	188
EX6b	hsa-miR-1262	UGGGUGA	7	345	339
EX6b	hsa-miR-548o	CAAAACU	7	11	5
EX6b	hsa-miR-548p	AGCAAAA	7	13	7
EX6b	hsa-miR-1827	GAGGCAG	7	97	91
EX6b	hsa-miR-1910	CAGUCCU	7	618	612
EX6b	hsa-miR-2054	CUGUAAU	7	123	117
EX6b	hsa-miR-2114	UAGUCCC	7	441	435
EX6b	hsa-miR-25*	GGCGGAG	7	69	63
EX6b	hsa-miR-214*	UGCCUGU	7	447	441
EX6b	hsa-miR-214*	GCCUGUC	7	260	254
EX6b	hsa-miR-30b*	UGGGAGG	7	414	408
EX6b	hsa-miR-30b*	UGGGAGG	7	241	235
EX6b	hsa-miR-185*	AGGGGCU	7	270	264
EX6b	hsa-miR-340*	CCGUCUC	7	493	487
EX6b	hsa-miR-20b*	CUGUAGU	7	444	438
EX6b	hsa-miR-551b*	AAAUCAA	7	480	474

## Sheet: Exon 7-1
Exon number	miRNA Name	miRNA Seed (5'->3')	Length miRNA seed	Position in cDNA (start)	Position in cDNA (start)
EX7_1	hsa-miR-593*	AGGCACCAG	9	68	60
EX7_1	hsa-miR-181b	ACAUUCAU	8	779	772
EX7_1	hsa-miR-492	GGACCUGC	8	285	278
EX7_1	hsa-miR-181d	ACAUUCAU	8	779	772
EX7_1	hsa-miR-499-3p	ACAUCACA	8	328	321
EX7_1	hsa-miR-513a-3p	AAAUUUCA	8	164	157
EX7_1	hsa-miR-553	AAACGGUG	8	567	560
EX7_1	hsa-miR-622	ACAGUCUG	8	750	743
EX7_1	hsa-miR-876-3p	GGUGGUUU	8	676	669
EX7_1	hsa-miR-1275	UGGGGGAG	8	474	467
EX7_1	hsa-miR-1909	GCAGGGGC	8	311	304
EX7_1	hsa-miR-149*	GGGAGGGA	8	471	464
EX7_1	hsa-miR-367*	CUGUUGCU	8	745	738
EX7_1	hsa-miR-593*	GGCACCAG	8	67	60
EX7_1	hsa-miR-105	CAAAUGC	7	339	333
EX7_1	hsa-miR-147	GUGUGUG	7	562	556
EX7_1	hsa-miR-181a	ACAUUCA	7	779	773
EX7_1	hsa-miR-181c	ACAUUCA	7	779	773
EX7_1	hsa-miR-125b	UCCCUGA	7	534	528
EX7_1	hsa-miR-125a-5p	UCCCUGA	7	534	528
EX7_1	hsa-miR-127-5p	CUGAAGC	7	543	537
EX7_1	hsa-miR-340	UUAUAAA	7	147	141
EX7_1	hsa-miR-410	AAUAUAA	7	438	432
EX7_1	hsa-miR-520g	ACAAAGU	7	323	317
EX7_1	hsa-miR-520h	ACAAAGU	7	323	317
EX7_1	hsa-miR-501-3p	AAUGCAC	7	337	331
EX7_1	hsa-miR-502-3p	AAUGCAC	7	337	331
EX7_1	hsa-miR-510	ACUCAGG	7	682	676
EX7_1	hsa-miR-559	AAAGUAA	7	321	315
EX7_1	hsa-miR-576-3p	AAGAUGU	7	786	780
EX7_1	hsa-miR-548b-5p	AAAGUAA	7	321	315
EX7_1	hsa-miR-548a-5p	AAAGUAA	7	321	315
EX7_1	hsa-miR-548c-5p	AAAGUAA	7	321	315
EX7_1	hsa-miR-548c-3p	CAAAAAU	7	757	751
EX7_1	hsa-miR-622	CAGUCUG	7	749	743
EX7_1	hsa-miR-548d-5p	AAAGUAA	7	321	315
EX7_1	hsa-miR-662	UCCCACG	7	292	286
EX7_1	hsa-miR-662	CCCACGU	7	127	121
EX7_1	hsa-miR-670	UCCCUGA	7	534	528
EX7_1	hsa-miR-891a	UGCAACG	7	424	418
EX7_1	hsa-miR-891b	UGCAACU	7	738	732
EX7_1	hsa-miR-543	AAACAUU	7	153	147
EX7_1	hsa-miR-934	UGUCUAC	7	200	194
EX7_1	hsa-miR-1226	UCACCAG	7	693	687
EX7_1	hsa-miR-548j	AAAGUAA	7	321	315
EX7_1	hsa-miR-1293	GGGUGGU	7	677	671
EX7_1	hsa-miR-1258	GUUAGGA	7	711	705
EX7_1	hsa-miR-1266	CUCAGGG	7	681	675
EX7_1	hsa-miR-548h	AAAGUAA	7	321	315
EX7_1	hsa-miR-548i	AAAGUAA	7	321	315
EX7_1	hsa-miR-103-as	UCAUAGC	7	222	216
EX7_1	hsa-miR-1978	GGUUUGG	7	575	569
EX7_1	hsa-miR-7-1*	AACAAAU	7	341	335
EX7_1	hsa-miR-7-2*	AACAAAU	7	341	335
EX7_1	hsa-miR-185*	AGGGGCU	7	309	303
EX7_1	hsa-miR-367*	ACUGUUG	7	581	575
EX7_1	hsa-miR-335*	UUUUCAU	7	550	544
EX7_1	hsa-miR-452*	UCAUCUG	7	547	541
EX7_1	hsa-miR-493*	UGUACAU	7	782	776
EX7_1	hsa-miR-449b*	AGCCACA	7	253	247
EX7_1	hsa-miR-744*	CUGUUGC	7	745	739
EX7_1	hsa-miR-1226*	UGAGGGC	7	701	695

## Sheet: Exon 7-2
Exon number	miRNA Name	miRNA Seed (5'->3')	Length miRNA seed	Position in cDNA (start)	Position in cDNA (start)
EX7_2	hsa-miR-181b	ACAUUCAU	8	293	286
EX7_2	hsa-miR-181d	ACAUUCAU	8	293	286
EX7_2	hsa-miR-367*	CUGUUGCU	8	259	252
EX7_2	hsa-miR-553	AAACGGUG	8	81	74
EX7_2	hsa-miR-622	ACAGUCUG	8	264	257
EX7_2	hsa-miR-876-3p	GGUGGUUU	8	190	183
EX7_2	hsa-miR-1226	UCACCAG	7	207	201
EX7_2	hsa-miR-1226*	UGAGGGC	7	215	209
EX7_2	hsa-miR-1258	GUUAGGA	7	225	219
EX7_2	hsa-miR-125a-5p	UCCCUGA	7	48	42
EX7_2	hsa-miR-125b	UCCCUGA	7	48	42
EX7_2	hsa-miR-1266	CUCAGGG	7	195	189
EX7_2	hsa-miR-127-5p	CUGAAGC	7	57	51
EX7_2	hsa-miR-1293	GGGUGGU	7	191	185
EX7_2	hsa-miR-147	GUGUGUG	7	76	70
EX7_2	hsa-miR-181a	ACAUUCA	7	293	287
EX7_2	hsa-miR-181c	ACAUUCA	7	293	287
EX7_2	hsa-miR-1978	GGUUUGG	7	89	83
EX7_2	hsa-miR-335*	UUUUCAU	7	64	58
EX7_2	hsa-miR-367*	ACUGUUG	7	95	89
EX7_2	hsa-miR-452*	UCAUCUG	7	61	55
EX7_2	hsa-miR-493*	UGUACAU	7	296	290
EX7_2	hsa-miR-510	ACUCAGG	7	196	190
EX7_2	hsa-miR-548c-3p	CAAAAAU	7	271	265
EX7_2	hsa-miR-576-3p	AAGAUGU	7	300	294
EX7_2	hsa-miR-622	CAGUCUG	7	263	257
EX7_2	hsa-miR-670	UCCCUGA	7	48	42
EX7_2	hsa-miR-744*	CUGUUGC	7	259	253
EX7_2	hsa-miR-891b	UGCAACU	7	252	246

## Sheet: Exon 7-3
Exon number	miRNA Name	miRNA Seed (5'->3')	Length miRNA seed	Position in cDNA (start)	Position in cDNA (start)
EX7_3	hsa-miR-519d	CAAAGUGCCUCC	12	776	765
EX7_3	hsa-miR-519d	AAAGUGCCUCC	11	775	765
EX7_3	hsa-miR-519e	AAGUGCCUCC	10	774	765
EX7_3	hsa-miR-487b	AAUCGUACAG	10	253	244
EX7_3	hsa-miR-18a	AAGGUGCAU	9	134	126
EX7_3	hsa-miR-362-3p	AACACACCU	9	99	91
EX7_3	hsa-miR-424	CAGCAGCAA	9	469	461
EX7_3	hsa-miR-18b	AAGGUGCAU	9	134	126
EX7_3	hsa-miR-329	AACACACCU	9	99	91
EX7_3	hsa-miR-519e	AGUGCCUCC	9	773	765
EX7_3	hsa-miR-487b	AUCGUACAG	9	252	244
EX7_3	hsa-miR-1271	CUUGGCACC	9	579	571
EX7_3	hsa-miR-765	UGGAGGAGA	9	799	791
EX7_3	hsa-miR-186*	GCCCAAAGG	9	352	344
EX7_3	hsa-miR-593*	AGGCACCAG	9	887	879
EX7_3	hsa-miR-17	CAAAGUGC	8	776	769
EX7_3	hsa-miR-93	CAAAGUGC	8	776	769
EX7_3	hsa-miR-181b	ACAUUCAU	8	1598	1591
EX7_3	hsa-miR-182	UUGGCAAU	8	114	107
EX7_3	hsa-miR-204	UUCCCUUU	8	601	594
EX7_3	hsa-miR-211	UUCCCUUU	8	601	594
EX7_3	hsa-miR-320a	AAAGCUGG	8	804	797
EX7_3	hsa-miR-362-3p	ACACACCU	8	98	91
EX7_3	hsa-miR-378	CUGGACUU	8	406	399
EX7_3	hsa-miR-422a	CUGGACUU	8	406	399
EX7_3	hsa-miR-424	AGCAGCAA	8	468	461
EX7_3	hsa-miR-20b	CAAAGUGC	8	776	769
EX7_3	hsa-miR-329	ACACACCU	8	98	91
EX7_3	hsa-miR-492	GGACCUGC	8	1104	1097
EX7_3	hsa-miR-497	CAGCAGCA	8	469	462
EX7_3	hsa-miR-181d	ACAUUCAU	8	1598	1591
EX7_3	hsa-miR-520g	CAAAGUGC	8	776	769
EX7_3	hsa-miR-520h	CAAAGUGC	8	776	769
EX7_3	hsa-miR-499-3p	ACAUCACA	8	1147	1140
EX7_3	hsa-miR-513a-3p	AAAUUUCA	8	983	976
EX7_3	hsa-miR-553	AAACGGUG	8	1386	1379
EX7_3	hsa-miR-610	GAGCUAAA	8	701	694
EX7_3	hsa-miR-611	GCGAGGAC	8	624	617
EX7_3	hsa-miR-622	ACAGUCUG	8	1569	1562
EX7_3	hsa-miR-647	GUGGCUGC	8	746	739
EX7_3	hsa-miR-662	UCCCACGU	8	494	487
EX7_3	hsa-miR-320b	AAAGCUGG	8	804	797
EX7_3	hsa-miR-320c	AAAGCUGG	8	804	797
EX7_3	hsa-miR-1271	UUGGCACC	8	578	571
EX7_3	hsa-miR-765	GGAGGAGA	8	798	791
EX7_3	hsa-miR-876-3p	GGUGGUUU	8	1495	1488
EX7_3	hsa-miR-920	GGGAGCUG	8	693	686
EX7_3	hsa-miR-548f	AAAACUGU	8	710	703
EX7_3	hsa-miR-548g	AAAACUGU	8	710	703
EX7_3	hsa-miR-1275	UGGGGGAG	8	1293	1286
EX7_3	hsa-miR-320d	AAAGCUGG	8	804	797
EX7_3	hsa-miR-1909	GCAGGGGC	8	1130	1123
EX7_3	hsa-miR-1912	ACCCAGAG	8	632	625
EX7_3	hsa-miR-2116	GUUCUUAG	8	672	665
EX7_3	hsa-miR-149*	GGGAGGGA	8	1290	1283
EX7_3	hsa-miR-186*	CCCAAAGG	8	351	344
EX7_3	hsa-miR-367*	CUGUUGCU	8	1564	1557
EX7_3	hsa-miR-593*	GGCACCAG	8	886	879
EX7_3	hsa-miR-33b*	AGUGCCUC	8	773	766
EX7_3	hsa-miR-449b*	CAGCCACA	8	197	190
EX7_3	hsa-miR-15a	AGCAGCA	7	468	462
EX7_3	hsa-miR-16	AGCAGCA	7	468	462
EX7_3	hsa-miR-17	AAAGUGC	7	775	769
EX7_3	hsa-miR-20a	AAAGUGC	7	775	769
EX7_3	hsa-miR-33a	GUGCAUU	7	131	125
EX7_3	hsa-miR-93	AAAGUGC	7	775	769
EX7_3	hsa-miR-96	UUGGCAC	7	578	572
EX7_3	hsa-miR-99a	AACCCGU	7	561	555
EX7_3	hsa-miR-100	AACCCGU	7	561	555
EX7_3	hsa-miR-103	AGCAGCA	7	468	462
EX7_3	hsa-miR-105	CAAAUGC	7	1158	1152
EX7_3	hsa-miR-106a	AAAGUGC	7	775	769
EX7_3	hsa-miR-107	AGCAGCA	7	468	462
EX7_3	hsa-miR-197	UCACCAC	7	175	169
EX7_3	hsa-miR-147	GUGUGUG	7	1381	1375
EX7_3	hsa-miR-181a	ACAUUCA	7	1598	1592
EX7_3	hsa-miR-181c	ACAUUCA	7	1598	1592
EX7_3	hsa-miR-204	UCCCUUU	7	600	594
EX7_3	hsa-miR-211	UCCCUUU	7	600	594
EX7_3	hsa-miR-214	ACAGCAG	7	470	464
EX7_3	hsa-miR-223	GUCAGUU	7	268	262
EX7_3	hsa-miR-15b	AGCAGCA	7	468	462
EX7_3	hsa-miR-125b	UCCCUGA	7	1353	1347
EX7_3	hsa-miR-9	UCUUUGG	7	363	357
EX7_3	hsa-miR-125a-5p	UCCCUGA	7	1353	1347
EX7_3	hsa-miR-127-5p	CUGAAGC	7	1362	1356
EX7_3	hsa-miR-150	CUCCCAA	7	809	803
EX7_3	hsa-miR-185	UGGAGAG	7	390	384
EX7_3	hsa-miR-188-3p	CUCCCAC	7	495	489
EX7_3	hsa-miR-195	AGCAGCA	7	468	462
EX7_3	hsa-miR-106b	AAAGUGC	7	775	769
EX7_3	hsa-miR-371-3p	AAGUGCC	7	774	768
EX7_3	hsa-miR-372	AAAGUGC	7	775	769
EX7_3	hsa-miR-340	UUAUAAA	7	966	960
EX7_3	hsa-miR-338-3p	UCCAGCA	7	781	775
EX7_3	hsa-miR-339-5p	UCCCUGU	7	12	6
EX7_3	hsa-miR-339-5p	CCCUGUC	7	180	174
EX7_3	hsa-miR-384	AUUCCUA	7	380	374
EX7_3	hsa-miR-20b	AAAGUGC	7	775	769
EX7_3	hsa-miR-410	AAUAUAA	7	1257	1251
EX7_3	hsa-miR-484	UCAGGCU	7	445	439
EX7_3	hsa-miR-146b-3p	GCCCUGU	7	181	175
EX7_3	hsa-miR-494	UGAAACA	7	162	156
EX7_3	hsa-miR-495	AAACAAA	7	660	654
EX7_3	hsa-miR-497	AGCAGCA	7	468	462
EX7_3	hsa-miR-520e	AAAGUGC	7	775	769
EX7_3	hsa-miR-515-3p	AGUGCCU	7	773	767
EX7_3	hsa-miR-519c-3p	AAAGUGC	7	775	769
EX7_3	hsa-miR-520a-3p	AAAGUGC	7	775	769
EX7_3	hsa-miR-519b-3p	AAAGUGC	7	775	769
EX7_3	hsa-miR-520b	AAAGUGC	7	775	769
EX7_3	hsa-miR-520c-3p	AAAGUGC	7	775	769
EX7_3	hsa-miR-520d-3p	AAAGUGC	7	775	769
EX7_3	hsa-miR-520g	ACAAAGU	7	1142	1136
EX7_3	hsa-miR-518a-5p	UGCAAAG	7	89	83
EX7_3	hsa-miR-520h	ACAAAGU	7	1142	1136
EX7_3	hsa-miR-519a	AAAGUGC	7	775	769
EX7_3	hsa-miR-527	UGCAAAG	7	89	83
EX7_3	hsa-miR-501-3p	AAUGCAC	7	1156	1150
EX7_3	hsa-miR-501-3p	AUGCACC	7	81	75
EX7_3	hsa-miR-502-3p	AAUGCAC	7	1156	1150
EX7_3	hsa-miR-502-3p	AUGCACC	7	81	75
EX7_3	hsa-miR-510	ACUCAGG	7	1501	1495
EX7_3	hsa-miR-510	ACUCAGG	7	447	441
EX7_3	hsa-miR-532-3p	CCUCCCA	7	810	804
EX7_3	hsa-miR-532-3p	CUCCCAC	7	495	489
EX7_3	hsa-miR-539	GGAGAAA	7	58	52
EX7_3	hsa-miR-545	CAGCAAA	7	779	773
EX7_3	hsa-miR-553	AAAACGG	7	287	281
EX7_3	hsa-miR-559	AAAGUAA	7	1140	1134
EX7_3	hsa-miR-570	GAAAACA	7	662	656
EX7_3	hsa-miR-576-3p	AAGAUGU	7	1605	1599
EX7_3	hsa-miR-579	UUCAUUU	7	548	542
EX7_3	hsa-miR-548a-3p	AAAACUG	7	710	704
EX7_3	hsa-miR-548b-5p	AAAGUAA	7	1140	1134
EX7_3	hsa-miR-550	AGUGCCU	7	773	767
EX7_3	hsa-miR-548a-5p	AAAGUAA	7	1140	1134
EX7_3	hsa-miR-609	GGGUGUU	7	282	276
EX7_3	hsa-miR-611	CGAGGAC	7	623	617
EX7_3	hsa-miR-548c-5p	AAAGUAA	7	1140	1134
EX7_3	hsa-miR-548c-3p	CAAAAAU	7	1576	1570
EX7_3	hsa-miR-620	AUGGAGA	7	391	385
EX7_3	hsa-miR-622	CAGUCUG	7	1568	1562
EX7_3	hsa-miR-626	AGCUGUC	7	528	522
EX7_3	hsa-miR-628-5p	UGCUGAC	7	487	481
EX7_3	hsa-miR-33b	GUGCAUU	7	131	125
EX7_3	hsa-miR-633	CUAAUAG	7	45	39
EX7_3	hsa-miR-647	UGGCUGC	7	745	739
EX7_3	hsa-miR-649	AAACCUG	7	569	563
EX7_3	hsa-miR-548d-5p	AAAGUAA	7	1140	1134
EX7_3	hsa-miR-662	CCCACGU	7	946	940
EX7_3	hsa-miR-662	CCCACGU	7	493	487
EX7_3	hsa-miR-767-5p	UGCACCA	7	80	74
EX7_3	hsa-miR-1271	CUUGGCA	7	115	109
EX7_3	hsa-miR-670	UCCCUGA	7	1353	1347
EX7_3	hsa-miR-891a	UGCAACG	7	1243	1237
EX7_3	hsa-miR-220b	CACCACC	7	309	303
EX7_3	hsa-miR-450b-5p	UUUGCAA	7	91	85
EX7_3	hsa-miR-891b	UGCAACU	7	1557	1551
EX7_3	hsa-miR-873	CAGGAAC	7	103	97
EX7_3	hsa-miR-543	AAACAUU	7	972	966
EX7_3	hsa-miR-934	UGUCUAC	7	1019	1013
EX7_3	hsa-miR-935	CAGUUAC	7	266	260
EX7_3	hsa-miR-1181	CCGUCGC	7	315	309
EX7_3	hsa-miR-1226	UCACCAG	7	1512	1506
EX7_3	hsa-miR-1226	CACCAGC	7	306	300
EX7_3	hsa-miR-1228	CACACCU	7	97	91
EX7_3	hsa-miR-1237	UCCUUCU	7	18	12
EX7_3	hsa-miR-1204	CGUGGCC	7	481	475
EX7_3	hsa-miR-548e	AAAACUG	7	710	704
EX7_3	hsa-miR-548j	AAAGUAA	7	1140	1134
EX7_3	hsa-miR-1291	GGCCCUG	7	182	176
EX7_3	hsa-miR-1293	GGGUGGU	7	1496	1490
EX7_3	hsa-miR-548l	AAAGUAU	7	86	80
EX7_3	hsa-miR-1247	ACCCGUC	7	560	554
EX7_3	hsa-miR-1253	AGAGAAG	7	138	132
EX7_3	hsa-miR-1253	GAGAAGA	7	204	198
EX7_3	hsa-miR-1258	GUUAGGA	7	1530	1524
EX7_3	hsa-miR-548g	AAACUGU	7	709	703
EX7_3	hsa-miR-548o	CCAAAAC	7	572	566
EX7_3	hsa-miR-1266	CUCAGGG	7	1500	1494
EX7_3	hsa-miR-1269	CUGGACU	7	406	400
EX7_3	hsa-miR-1270	CUGGAGA	7	207	201
EX7_3	hsa-miR-1274a	UCCCUGU	7	12	6
EX7_3	hsa-miR-548h	AAAGUAA	7	1140	1134
EX7_3	hsa-miR-548i	AAAGUAA	7	1140	1134
EX7_3	hsa-miR-1274b	UCCCUGU	7	12	6
EX7_3	hsa-miR-103-as	UCAUAGC	7	1041	1035
EX7_3	hsa-miR-1914	CCCUGUG	7	11	5
EX7_3	hsa-miR-1978	GGUUUGG	7	1394	1388
EX7_3	hsa-miR-1979	CUCCCAC	7	495	489
EX7_3	hsa-miR-2115	GCUUCCA	7	784	778
EX7_3	hsa-miR-2115	GCUUCCA	7	441	435
EX7_3	hsa-miR-15a*	AGGCCAU	7	385	379
EX7_3	hsa-miR-21*	CAACACC	7	157	151
EX7_3	hsa-miR-7-1*	AACAAAU	7	1160	1154
EX7_3	hsa-miR-7-1*	AACAAAU	7	659	653
EX7_3	hsa-miR-7-2*	AACAAAU	7	1160	1154
EX7_3	hsa-miR-7-2*	AACAAAU	7	659	653
EX7_3	hsa-miR-181a-2*	ACCACUG	7	173	167
EX7_3	hsa-miR-214*	UGCCUGU	7	168	162
EX7_3	hsa-miR-27b*	AGAGCUU	7	583	577
EX7_3	hsa-miR-185*	AGGGGCU	7	1128	1122
EX7_3	hsa-miR-367*	ACUGUUG	7	1400	1394
EX7_3	hsa-miR-378*	UCCUGAC	7	591	585
EX7_3	hsa-miR-340*	CCGUCUC	7	558	552
EX7_3	hsa-miR-335*	UUUUCAU	7	1369	1363
EX7_3	hsa-miR-452*	UCAUCUG	7	1366	1360
EX7_3	hsa-miR-493*	UGUACAU	7	1601	1595
EX7_3	hsa-miR-526b*	AAAGUGC	7	775	769
EX7_3	hsa-miR-500*	AUGCACC	7	81	75
EX7_3	hsa-miR-589*	CAGAACA	7	457	451
EX7_3	hsa-miR-593*	GGCACCA	7	576	570
EX7_3	hsa-miR-629*	UUCUCCC	7	15	9
EX7_3	hsa-miR-449b*	AGCCACA	7	1072	1066
EX7_3	hsa-miR-449b*	AGCCACA	7	196	190
EX7_3	hsa-miR-744*	CUGUUGC	7	1564	1558
EX7_3	hsa-miR-1226*	UGAGGGC	7	1520	1514
EX7_3	hsa-miR-2116*	CCUCCCA	7	810	804
