# Supplementary material for: Alternative Splicing and Nonsense-Mediated RNA Decay Contribute to the Regulation of SHOX Expression
Source: PLoS One. 2011 Mar 23;6(3):e18115. doi: 10.1371/journal.pone.0018115 (PMC3063249; doi:10.1371/journal.pone.0018115)
Supplement: Table S2 — Statistical analyses of miRNA binding site predictions. (A) Overview of statistical analysis of one-way ANOVA on SHOX exons. (B) Overview of comparisons of means for each pair using Student's t-test (t = 1.96423 and a = 0.05). (XLS) [file pone.0018115.s004.xls]

## Sheet: Supplementary Table 2a
Overview of statistical analysis of one-way ANOVA on shox exons.
Source	Degree of freedom (DF)	Sum of Squares (SS)	Mean Square	F Ratio	Prob>F
Exons	4	15.8236	3.95591	9.6525	<0.0001
Error	557	228.278	0.40983
Total	561	244.101
Overview of means used for one-way ANOVA
Level	Number of miRNAs	Mean of binding sites	Std Error	Lower 95%	Upper 95%
exon 6a	216	1.52315	0.04356	1.4376	1.6087
exon 6b	82	1.31707	0.0707	1.1782	1.4559
exon 7-1	58	1.06897	0.08406	0.9039	1.2341
exon 7-2	27	1.07407	0.1232	0.8321	1.3161
exon 7-3	179	1.22346	0.04785	1.1295	1.3175

## Sheet: Supplementary Table 2b
Overview of comparisons of means for each pair using Student's t-test (t=1.96423 and a=0.05)
Exons	Exons	Difference	Std Err Diff	Lower CL	Upper CL	p-Value
exon 6a	exon 7-1	0.454183	0.0946757	0.268218	0.640148	<0.0001*
exon 6a	exon 7-2	0.449074	0.130677	0.192394	0.705754	0.0006*
exon 6a	exon 7-3	0.299685	0.0647067	0.172585	0.426783	<0.0001*
exon 6b	exon 7-1	0.248108	0.109837	0.032363	0.463852	0.0243*
exon 6b	exon 7-2	0.242999	0.142046	-0.036012	0.52201	0.0877
exon 6a	exon 6b	0.206075	0.0830383	0.042968	0.369181	0.0134*
exon 7-3	exon 7-1	0.154498	0.0967248	-0.035492	0.344488	0.1108
exon 7-3	exon 7-2	0.14939	0.132169	-0.110221	0.409	0.2588
exon 6b	exon 7-3	0.0936095	0.0853672	-0.074072	0.26129	0.2733
exon 7-2	exon 7-1	0.0051086	0.149148	-0.287853	0.29807	0.9727
* indicates that the means of pairs are significantly different.
